# Supplementary material for: Individualized Fortification Based on Measured Macronutrient Content of Human Milk Improves Growth and Body Composition in Infants Born Less than 33 Weeks: A Mixed-Cohort Study
Source: Nutrients. 2023 Mar 22;15(6):1533. doi: 10.3390/nu15061533 (PMC10052754; doi:10.3390/nu15061533)
Supplement: Supplementary file 1 [file nutrients-15-01533-s001.zip]

Archive with 1 entries (1 files):
- nutrients-2201556-supplementary.pdf
